# Supplementary material for: Phylogeny, envenomation syndrome, and membrane permeabilising venom produced by Australia’s electric caterpillar Comana monomorpha
Source: Sci Rep. 2024 Jun 19;14:14172. doi: 10.1038/s41598-024-65078-1 (PMC11187147; doi:10.1038/s41598-024-65078-1)
Supplement: Supplementary file 1 — Supplementary Information 1. [file 41598_2024_65078_MOESM1_ESM.xlsx]

## Sheet: Proteome of Comana monomorpha
	Systematic name	Length of best mature form	Contig name	Translated contig	Contig sequence	Contig length (bp)	ORF	ORF length (bp)	Number of reads	RPK	Transcript abundance (TPM)	Precursor amino acid sequence	SignalP D-score	Signal peptide	Stop codon	Complete?	Precursor length (amino acids)	BLAST against UniRef90 database top hit	BLAST against UniRef90 E-value	HMMER against Pfam top hit	HMMER against Pfam E-value	BLAST against Doratifera vulnerans venom proteome top hit	BLAST against Doratifera vulnerans venom proteome E-value	BLAST against Acharia stimulea venom proteome top hit	BLAST against Acharia stimulea venom proteome E-value	Limacoditoxin family	ProteinPilot Unused Score (RAT sample)	ProteinPilot Total Score (RAT sample)	Number of peptides detected in RAT sample (>95% confidence)	Identifier	ProteinPilot Unused Score (RA sample)	ProteinPilot Total Score (RA sample)	PAI	emPAI	Normalised emPAI	PTMs detected	SignalP predicted mature	Mature peptide detected in RA	Best mature sequence	Monoisotopic mass of best mature sequence (Da)		Family	Spectral counts	Normalised spectral counts	Family	Category
	U-LCTX-(66)-Cm1	269	TRINITY_DN11_c0_g1_i4	MNYLLLLLPVLAQARISIKMVASTKENVAKIEYDGREEHVITDKDRDTFGLSDGMVKTAVNNYFGERPTDVYLKSKTPWGDLYEKYNWPQVRLILSPIQAKVLGVQSEPVIINSQEFSNNSTEEAKFTATISQTIEDTVSNSWSKGGEFTLGQEISYSCEFAGVGVSGTTSMSYTASWGQETSKSKSLTVGSSTGVEVTVKPGKATQVSLTATRGTMDAQVDYKAKLEGSVVCNYENTFKNHHFWSLNVNSLLPAVGLPKEIASRETMKIGFYSNVNANVQSV*	cccacttctattgtggttacacttctgatttatcgtggaaagatcgttaagttaaaataatgaactacttacttttgcttttacccgtactggcacaagcgcgtattagcattaaaatggtagcttctactaaagaaaatgttgctaaaatcgaatatgatggtcgggaagaacatgtgattactgataaagatcgagacacttttggacttagtgatggcatggttaagacagctgttaataactacttcggtgaaagaccaacagatgtatatttgaaaagtaagacaccttggggtgatctatacgaaaaatataactggcctcaggtcaggttgattctatctcctattcaagctaaagttcttggagttcaaagtgaaccggttatcataaact…	933	atgaactacttacttttgcttttacccgtactggcacaagcgcgtattagcattaaaatggtagcttctactaaagaaaatgttgctaaaatcgaatatgatggtcgggaagaacatgtgattactgataaagatcgagacacttttggacttagtgatggcatggttaagacagctgttaataactacttcggtgaaagaccaacagatgtatatttgaaaagtaagacaccttggggtgatctatacgaaaaatataactggcctcaggtcaggttgattctatctcctattcaagctaaagttcttggagttcaaagtgaaccggttatcataaactctcaggagttttcgaataatagcactgaagaagcaaaattcactgcaacaatatctcag…	852	47459	50.8671	83910.4	MNYLLLLLPVLAQARISIKMVASTKENVAKIEYDGREEHVITDKDRDTFGLSDGMVKTAVNNYFGERPTDVYLKSKTPWGDLYEKYNWPQVRLILSPIQAKVLGVQSEPVIINSQEFSNNSTEEAKFTATISQTIEDTVSNSWSKGGEFTLGQEISYSCEFAGVGVSGTTSMSYTASWGQETSKSKSLTVGSSTGVEVTVKPGKATQVSLTATRGTMDAQVDYKAKLEGSVVCNYENTFKNHHFWSLNVNSLLPAVGLPKEIASRETMKIGFYSNVNANVQSV*	0.998227	Yes	Yes	Yes	284	UniRef90_A0A2H1X0L8 SFRICE_041485 n=3 Tax=Spodoptera TaxID=7106 RepID=A0A2H1X0L8_SPOFR	5.48e-100	Aerolysin toxin	0.0013	-	-	U-LCTX(66)-As32	2.58e-10	66	66.69	66.69	72	1	0	0	0.85	3.90881	71.0693	-	RISIKMVASTKENVAKIEYDGREEHVITDKDRDTFGLSDGMVKTAVNNYFGERPTDVYLKSKTPWGDLYEKYNWPQVRLILSPIQAKVLGVQSEPVIINSQEFSNNSTEEAKFTATISQTIEDTVSNSWSKGGEFTLGQEISYSCEFAGVGVSGTTSMSYTASWGQETSKSKSLTVGSSTGVEVTVKPGKATQVSLTATRGTMDAQVDYKAKLEGSVVCNYENTFKNHHFWSLNVNSLLPAVGLPKEIASRETMKIGFYSNVNANVQSV*		RISIKMVASTKENVAKIEYDGREEHVITDKDRDTFGLSDGMVKTAVNNYFGERPTDVYLKSKTPWGDLYEKYNWPQVRLILSPIQAKVLGVQSEPVIINSQEFSNNSTEEAKFTATISQTIEDTVSNSWSKGGEFTLGQEISYSCEFAGVGVSGTTSMSYTASWGQETSKSKSLTVGSSTGVEVTVKPGKATQVSLTATRGTMDAQVDYKAKLEGSVVCNYENTFKNHHFWSLNVNSLLPAVGLPKEIASRETMKIGFYSNVNANVQSV	29499.7		66	1082025	62.4127	aerolysin	aerolysin
	U-LCTX-(66)-Cm2	269	TRINITY_DN79_c0_g1_i1	TAVVLPLLIWFQKSYRKVKMNYLLLLLPIMTQAHISIRIKASDDAENGKVECDGSDENIITDQDRNTFRISDEILKAAATKHFGSRPNSVYLKDPTPMGEVYKNNNWNQVTRRLSALWGTIQGVSSQPVIMNKQVFTNNSTNEVKYMAQISQIIEDTVSQTWSTSHEFSLGQEISYSCEFAGVGVSGSTSISYTASFGQETTQSKAITVGSSTGIEVPLKPGEVAEAYLSADRGTMHIEVQYLAMLRGGAVCRYENQHKGHNNWKADINNLLKAVDLPRQLFSKQHIEVGFYSHVNAVVKSV*	cactgctgtggtgttaccacttttgatttggttccagaagagttaccgcaaagttaaaatgaactatttactattgttgttacccattatgacacaggcgcatattagcatcagaatcaaagcttctgatgatgcagaaaatggtaaagttgaatgtgatggtagtgatgaaaacattataactgatcaagatcggaacacttttcgaatcagtgatgaaatactgaaggcagctgctactaagcattttggcagcagaccaaacagtgtgtacctaaaagatccgacacctatgggtgaagtatataaaaataataactggaaccaggtcacaagaaggttaagtgctctatggggtacaattcaaggagttagcagtcaaccggttatcatgaacaa…	1037	atgaactatttactattgttgttacccattatgacacaggcgcatattagcatcagaatcaaagcttctgatgatgcagaaaatggtaaagttgaatgtgatggtagtgatgaaaacattataactgatcaagatcggaacacttttcgaatcagtgatgaaatactgaaggcagctgctactaagcattttggcagcagaccaaacagtgtgtacctaaaagatccgacacctatgggtgaagtatataaaaataataactggaaccaggtcacaagaaggttaagtgctctatggggtacaattcaaggagttagcagtcaaccggttatcatgaacaaacaggtatttacgaataatagtacaaacgaagtaaaatacatggcacaaatatctcaa…	852	2042	1.96914	3248.3	MNYLLLLLPIMTQAHISIRIKASDDAENGKVECDGSDENIITDQDRNTFRISDEILKAAATKHFGSRPNSVYLKDPTPMGEVYKNNNWNQVTRRLSALWGTIQGVSSQPVIMNKQVFTNNSTNEVKYMAQISQIIEDTVSQTWSTSHEFSLGQEISYSCEFAGVGVSGSTSISYTASFGQETTQSKAITVGSSTGIEVPLKPGEVAEAYLSADRGTMHIEVQYLAMLRGGAVCRYENQHKGHNNWKADINNLLKAVDLPRQLFSKQHIEVGFYSHVNAVVKSV*	0.923	Yes	Yes	Yes	284	UniRef90_A0A2H1X0L8 SFRICE_041485 n=3 Tax=Spodoptera TaxID=7106 RepID=A0A2H1X0L8_SPOFR	8.52e-71	MspA	0.003	-	-	U-LCTX(66)-As32	6.39e-10	66	45.85	45.85	48	2	0	0	0.76	3.14777	57.2321	-	HISIRIKASDDAENGKVECDGSDENIITDQDRNTFRISDEILKAAATKHFGSRPNSVYLKDPTPMGEVYKNNNWNQVTRRLSALWGTIQGVSSQPVIMNKQVFTNNSTNEVKYMAQISQIIEDTVSQTWSTSHEFSLGQEISYSCEFAGVGVSGSTSISYTASFGQETTQSKAITVGSSTGIEVPLKPGEVAEAYLSADRGTMHIEVQYLAMLRGGAVCRYENQHKGHNNWKADINNLLKAVDLPRQLFSKQHIEVGFYSHVNAVVKSV*		HISIRIKASDDAENGKVECDGSDENIITDQDRNTFRISDEILKAAATKHFGSRPNSVYLKDPTPMGEVYKNNNWNQVTRRLSALWGTIQGVSSQPVIMNKQVFTNNSTNEVKYMAQISQIIEDTVSQTWSTSHEFSLGQEISYSCEFAGVGVSGSTSISYTASFGQETTQSKAITVGSSTGIEVPLKPGEVAEAYLSADRGTMHIEVQYLAMLRGGAVCRYENQHKGHNNWKADINNLLKAVDLPRQLFSKQHIEVGFYSHVNAVVKSV	29677.7		20	277172	15.9876	OBP	odorant binding
	U-LCTX-(42)-Cm3	249	TRINITY_DN5688_c0_g1_i1	EDFTLEEIKTLRVKERIPKIRPSNARMDGTFKIPTFEEFLDLVQAMEISENRIIGIYPEIRHSIHFQSKGLLMEKLLVDILHERGYTGPEAPVYIQSFEISSLKYLSSITDLQLIQLMETGELQPYDQLLEGTSLTYNKMSTPEGLREIATYAHGVAPHKSSIIAIDENNRLGSETTFVRDAHAAGLKVHPYTFRKENAFLPAEYKSSNPSDNADIGNFEDELRRYLETRVDGFFTDDPDVVVSVRGPC*	tgaagatttcactctagaagaaattaaaacattacgggtaaaagagcgcattcctaaaataagaccgagtaatgctcgcatggatggtaccttcaaaataccaactttcgaggagtttcttgatctagtacaggccatggaaattagtgagaaccgaattataggcatatatcccgaaattaggcacagtattcattttcaatctaaagggttgctaatggaaaaacttttagtcgatatacttcatgaaagaggctatacgggtcctgaagcacctgtttatattcagtcttttgagattagcagtcttaaatatctttctagtattactgatcttcaattaatacaactgatggaaactggagaattgcaaccctatgatcaactccttgaaggtac…	790	atggatggtaccttcaaaataccaactttcgaggagtttcttgatctagtacaggccatggaaattagtgagaaccgaattataggcatatatcccgaaattaggcacagtattcattttcaatctaaagggttgctaatggaaaaacttttagtcgatatacttcatgaaagaggctatacgggtcctgaagcacctgtttatattcagtcttttgagattagcagtcttaaatatctttctagtattactgatcttcaattaatacaactgatggaaactggagaattgcaaccctatgatcaactccttgaaggtacatcgcttacttacaataaaatgtcaacgccagaagggcttcgtgagatagctacttatgcccacggcgtcgcacctcat…	672	59	0.0746835	123.198	MDGTFKIPTFEEFLDLVQAMEISENRIIGIYPEIRHSIHFQSKGLLMEKLLVDILHERGYTGPEAPVYIQSFEISSLKYLSSITDLQLIQLMETGELQPYDQLLEGTSLTYNKMSTPEGLREIATYAHGVAPHKSSIIAIDENNRLGSETTFVRDAHAAGLKVHPYTFRKENAFLPAEYKSSNPSDNADIGNFEDELRRYLETRVDGFFTDDPDVVVSVRGPC*	-	No	Yes	No	224	UniRef90_H9JE19 GP-PDE domain-containing protein n=3 Tax=Bombyx TaxID=7090 RepID=H9JE19_BOMMO	2.15e-109	Glycerophosphoryl diester phosphodiesterase family	1e-30	U-LCTX(42)-Dv112	2e-163	-	-	42	31.35	31.35	16	3	0	0	0.83	3.72844	67.7899	-	-		EDFTLEEIKTLRVKERIPKIRPSNARMDGTFKIPTFEEFLDLVQAMEISENRIIGIYPEIRHSIHFQSKGLLMEKLLVDILHERGYTGPEAPVYIQSFEISSLKYLSSITDLQLIQLMETGELQPYDQLLEGTSLTYNKMSTPEGLREIATYAHGVAPHKSSIIAIDENNRLGSETTFVRDAHAAGLKVHPYTFRKENAFLPAEYKSSNPSDNADIGNFEDELRRYLETRVDGFFTDDPDVVVSVRGPC	28312.4		26	79519.3	4.58679	Reeler domain	other protein
	U-LCTX-(20)-Cm4	127	TRINITY_DN550_c0_g1_i1	TIDTESHTKKMKTVIVLSLVVFSVAADTYTDRYDNTNIEEIMENCRMLVPYENCILEKQKCTKEGQELKSHLKEAIENGCAKCTETQKEKAKRAACILSNCQPAFWKKAMDMYDPNNNHRKEHQNEFDNATKCAVDCKKYKECDINTGRPVGE*	tgacaattgacaccgagtcacatacaaagaaaatgaagactgtcattgtgttgtccctggtcgtgttcagcgtggctgccgacacgtatactgataggtacgataacacaaacattgaagaaattatggaaaactgtcgtatgttggtgccatacgagaactgtattcttgagaagcaaaagtgcacaaaagaagggcaggaattgaaaagccacttaaaggaggctatagaaaatggatgcgcaaaatgcactgaaactcagaaggaaaaggcaaaacgcgcggcgtgcatcctctccaattgtcaaccagcattttggaagaaagccatggatatgtacgacccaaacaacaatcacagaaaggaacaccagaatgaatttgacaacgccacgaagt…	512	atgaagactgtcattgtgttgtccctggtcgtgttcagcgtggctgccgacacgtatactgataggtacgataacacaaacattgaagaaattatggaaaactgtcgtatgttggtgccatacgagaactgtattcttgagaagcaaaagtgcacaaaagaagggcaggaattgaaaagccacttaaaggaggctatagaaaatggatgcgcaaaatgcactgaaactcagaaggaaaaggcaaaacgcgcggcgtgcatcctctccaattgtcaaccagcattttggaagaaagccatggatatgtacgacccaaacaacaatcacagaaaggaacaccagaatgaatttgacaacgccacgaagtgcgcagtggattgcaaaaaatacaaagaatgc…	432	83	0.162109	267.416	MKTVIVLSLVVFSVAADTYTDRYDNTNIEEIMENCRMLVPYENCILEKQKCTKEGQELKSHLKEAIENGCAKCTETQKEKAKRAACILSNCQPAFWKKAMDMYDPNNNHRKEHQNEFDNATKCAVDCKKYKECDINTGRPVGE*	0.999186	Yes	Yes	Yes	144	UniRef90_A0A5C0E4K9 Chemosensory protein 7 n=1 Tax=Galleria mellonella TaxID=7137 RepID=A0A5C0E4K9_GALME	5.92e-35	Insect pheromone-binding family, A10/OS-D	2.4e-25	U-LCTX(20)-Dv90	1.03e-81	U-LCTX(20)-As41	3.22e-59	20	27.63	27.63	22	4	0	0	0.89	4.29045	78.0082	-	DTYTDRYDNTNIEEIMENCRMLVPYENCILEKQKCTKEGQELKSHLKEAIENGCAKCTETQKEKAKRAACILSNCQPAFWKKAMDMYDPNNNHRKEHQNEFDNATKCAVDCKKYKECDINTGRPVGE*		DTYTDRYDNTNIEEIMENCRMLVPYENCILEKQKCTKEGQELKSHLKEAIENGCAKCTETQKEKAKRAACILSNCQPAFWKKAMDMYDPNNNHRKEHQNEFDNATKCAVDCKKYKECDINTGRPVGE	14742.9		42	70749.3	4.08092	Phophodiesterase	enzyme
	U-LCTX-(78)-Cm5	360	TRINITY_DN725_c0_g1_i1	MLYQLFFIVFCLTVTTYGENEGESCAGTCTDIWGCSSAILDIVSGQDLPPCTGPGNEHLVCCMDNGAPTEDAATVDSNQCEPVSAELTSPKTGQKAWDKCIEYQERFVYPCQKTAAGTARGNNCFNQFSISTRIVEGTDAEAGEFPHMVLLGYGEDIPTVKFLCGGTLLSDRFILTAGHCTFTKDYGSLTYAASGILQRSEVDESKVYKIKRIIPHPDYKLFAGYNDIALVETEKPIALNSRAFPACLDVGKESEHQKAIATGWGSTENYGDPAPTLQKVTLTKFSDDVCAENYEEDGFLVKGFNSTTQICYGDETTSKDTCTGDSGGPLQVQNKHVSCMYTVIGVTSFARACGFAGQPGVYTKVEPYVPWIESVVWP*	tcgttgacttttttgccaaacgctctatcatatacgcggcggctgaatgtggccagtatttttaagaaaaaagtgattttgtgtaaagtttttttaaactgtgtttttattttttaacacagatttaaatgttttttttattagtgatttaacaaacgcacaaaaatgctttatcagttgttttttattgttttttgtttaacagttacaacttacggagagaacgaaggtgaaagttgtgccggaacctgtactgatatctggggatgttcatccgctatactggatatcgtttcagggcaggatcttccaccctgcacgggacctggaaacgaacatctggtgtgctgcatggacaatggcgcccccacggaagacgcagcaaccgtggacagtaat…	1485	atgctttatcagttgttttttattgttttttgtttaacagttacaacttacggagagaacgaaggtgaaagttgtgccggaacctgtactgatatctggggatgttcatccgctatactggatatcgtttcagggcaggatcttccaccctgcacgggacctggaaacgaacatctggtgtgctgcatggacaatggcgcccccacggaagacgcagcaaccgtggacagtaatcagtgtgagccagtgtccgcagagttaacatctcctaagactggccaaaaggcgtgggacaaatgcatagaataccaggaacgattcgtctacccttgccagaagaccgcagcgggaactgctcgcgggaacaactgcttcaatcagttcagcatttccacgcgc…	1137	4423	2.97845	4913.25	MLYQLFFIVFCLTVTTYGENEGESCAGTCTDIWGCSSAILDIVSGQDLPPCTGPGNEHLVCCMDNGAPTEDAATVDSNQCEPVSAELTSPKTGQKAWDKCIEYQERFVYPCQKTAAGTARGNNCFNQFSISTRIVEGTDAEAGEFPHMVLLGYGEDIPTVKFLCGGTLLSDRFILTAGHCTFTKDYGSLTYAASGILQRSEVDESKVYKIKRIIPHPDYKLFAGYNDIALVETEKPIALNSRAFPACLDVGKESEHQKAIATGWGSTENYGDPAPTLQKVTLTKFSDDVCAENYEEDGFLVKGFNSTTQICYGDETTSKDTCTGDSGGPLQVQNKHVSCMYTVIGVTSFARACGFAGQPGVYTKVEPYVPWIESVVWP*	0.999223	Yes	Yes	Yes	379	UniRef90_UPI001569FF3A CLIP domain-containing serine protease 14D-like n=1 Tax=Aphantopus hyperantus TaxID=111886 RepID=UPI001569FF3A	3.22e-124	Trypsin	3.8e-48	-	-	-	-	78	17.93	17.93	10	5	0	0	0.44	1.27867	23.2486	-	ENEGESCAGTCTDIWGCSSAILDIVSGQDLPPCTGPGNEHLVCCMDNGAPTEDAATVDSNQCEPVSAELTSPKTGQKAWDKCIEYQERFVYPCQKTAAGTARGNNCFNQFSISTRIVEGTDAEAGEFPHMVLLGYGEDIPTVKFLCGGTLLSDRFILTAGHCTFTKDYGSLTYAASGILQRSEVDESKVYKIKRIIPHPDYKLFAGYNDIALVETEKPIALNSRAFPACLDVGKESEHQKAIATGWGSTENYGDPAPTLQKVTLTKFSDDVCAENYEEDGFLVKGFNSTTQICYGDETTSKDTCTGDSGGPLQVQNKHVSCMYTVIGVTSFARACGFAGQPGVYTKVEPYVPWIESVVWP*		ENEGESCAGTCTDIWGCSSAILDIVSGQDLPPCTGPGNEHLVCCMDNGAPTEDAATVDSNQCEPVSAELTSPKTGQKAWDKCIEYQERFVYPCQKTAAGTARGNNCFNQFSISTRIVEGTDAEAGEFPHMVLLGYGEDIPTVKFLCGGTLLSDRFILTAGHCTFTKDYGSLTYAASGILQRSEVDESKVYKIKRIIPHPDYKLFAGYNDIALVETEKPIALNSRAFPACLDVGKESEHQKAIATGWGSTENYGDPAPTLQKVTLTKFSDDVCAENYEEDGFLVKGFNSTTQICYGDETTSKDTCTGDSGGPLQVQNKHVSCMYTVIGVTSFARACGFAGQPGVYTKVEPYVPWIESVVWP	38852.4		10	53690	3.09691	LDL domain peptide	disulfide-rich peptide
	U-LCTX-(66)-Cm6	269	TRINITY_DN11_c0_g1_i7	WETETHFYCGYTIFNRPAKYRIVKMNYVLLLLPILTQARISIKMVASTEENVAKIEYDGREEHVITDNDRETFRLSDDMVKTAVEKYFGEKPTDVYLKSKTPWGDLYEKYNWPQVSIILSPIRAKVLGVQSEPVIINSQEFSNNSTEDATFTATIFQTIEDTVENSWSTGGEFTLGQDISYSCEFAGVGVSGTTSISYTASWGQETSKSKSITVGSSTGVEVTVKPGKVTQVSITATRGTMDAQVDYKAKLEGSVVCNYENTFKGHHFWSLNINNLLPAAGLPKEIASRETIKVGFYSNVNANVKSV*	tgggaaacagaaacccacttctattgtggttacactatatttaataggccggcaaaatataggatagttaaaatgaactacgtacttttgctgttacccatactgactcaagcgcgtattagcattaaaatggtagcttctactgaagaaaatgttgctaagatcgaatatgatggtcgggaagagcatgtcattactgataatgatcgagaaacttttcgactcagtgatgacatggttaagacagctgttgaaaagtacttcggcgaaaaaccaacagatgtgtatttgaaaagtaagacaccttggggtgatctatacgaaaaatataactggcctcaagtcagcattattctatctcctattcgagctaaagttcttggagttcaaagtgaaccg…	1317	atgaactacgtacttttgctgttacccatactgactcaagcgcgtattagcattaaaatggtagcttctactgaagaaaatgttgctaagatcgaatatgatggtcgggaagagcatgtcattactgataatgatcgagaaacttttcgactcagtgatgacatggttaagacagctgttgaaaagtacttcggcgaaaaaccaacagatgtgtatttgaaaagtaagacaccttggggtgatctatacgaaaaatataactggcctcaagtcagcattattctatctcctattcgagctaaagttcttggagttcaaagtgaaccggttatcataaactctcaggagttttcgaataatagcactgaagacgcaacattcactgcaacaatatttcaa…	852	10524	7.99089	13181.8	MNYVLLLLPILTQARISIKMVASTEENVAKIEYDGREEHVITDNDRETFRLSDDMVKTAVEKYFGEKPTDVYLKSKTPWGDLYEKYNWPQVSIILSPIRAKVLGVQSEPVIINSQEFSNNSTEDATFTATIFQTIEDTVENSWSTGGEFTLGQDISYSCEFAGVGVSGTTSISYTASWGQETSKSKSITVGSSTGVEVTVKPGKVTQVSITATRGTMDAQVDYKAKLEGSVVCNYENTFKGHHFWSLNINNLLPAAGLPKEIASRETIKVGFYSNVNANVKSV*	-	Yes	Yes	Yes	284	UniRef90_A0A2H1X0L8 SFRICE_041485 n=3 Tax=Spodoptera TaxID=7106 RepID=A0A2H1X0L8_SPOFR	2.09e-97	MspA	5.1e-05	-	-	U-LCTX(66)-As32	4.17e-08	66	14.86	36.5	31	6	0	0	0.63	2.25189	40.9434	-	RISIKMVASTEENVAKIEYDGREEHVITDNDRETFRLSDDMVKTAVEKYFGEKPTDVYLKSKTPWGDLYEKYNWPQVSIILSPIRAKVLGVQSEPVIINSQEFSNNSTEDATFTATIFQTIEDTVENSWSTGGEFTLGQDISYSCEFAGVGVSGTTSISYTASWGQETSKSKSITVGSSTGVEVTVKPGKVTQVSITATRGTMDAQVDYKAKLEGSVVCNYENTFKGHHFWSLNINNLLPAAGLPKEIASRETIKVGFYSNVNANVKSV*		RISIKMVASTEENVAKIEYDGREEHVITDNDRETFRLSDDMVKTAVEKYFGEKPTDVYLKSKTPWGDLYEKYNWPQVSIILSPIRAKVLGVQSEPVIINSQEFSNNSTEDATFTATIFQTIEDTVENSWSTGGEFTLGQDISYSCEFAGVGVSGTTSISYTASWGQETSKSKSITVGSSTGVEVTVKPGKVTQVSITATRGTMDAQVDYKAKLEGSVVCNYENTFKGHHFWSLNINNLLPAAGLPKEIASRETIKVGFYSNVNANVKSV	29571.7		3	42925.7	2.47601	ICK-like disulfide-rich peptide	disulfide-rich peptide
	U-LCTX-(43)-Cm7	369	TRINITY_DN1604_c1_g1_i1	MLRLVLMLAAAAQFGLIQSLTTDRSDQELLLAYVVNRHGERTPDVDELSLSNEKERLQEFIDLHGFEGLTNIGKARVYKLGQFLRDRYGPDGYGLLSKVYYHDDIYLRSTDKERTKMTAQIVMSAVYPPPKEQQWNDDLGKLWQPVPYTAVPLSEDYLRYYSNCRRFKTLMQRAKEASVQEELAPFLDLEDLLMEKTNRNFTEDPTMYQTLYDLFRSQDALGLEIPAWANTIMPRLAEAARLAYRLYFRNEEMKKIGGGVILNDFVQDAVNIISGKTVKQRFHMYSSHDFNLGSLLEVSNVEGKEWIVPHYASLFGLELYRSKSTGKFTVQPLYLPQAGDAEPEALRFEGCHDSTYCDFSIFQSNTAKYLLPEREFYEICNIRTELGH*	atatatagcagatctctcacggtcatccgcagtagcattgcggcgcggcaggcgacagcatatattatatatctgtcgctatatataagactgaaaccatgttgcgactggtgctgatgttagcggcggccgcgcagtttggactcattcaaagcttaaccactgatcgcagcgaccaagaactgcttctggcttacgttgttaaccgtcacggcgaaaggactcctgacgtggacgagctctcgctctccaacgagaaggaaaggctccaagagttcattgatctacatggatttgaagggcttaccaacatcggtaaagcgcgagtttacaaactgggacagttccttcgcgatcgatatggacctgatggctacggtcttctatccaaggtgtact…	1384	atgttgcgactggtgctgatgttagcggcggccgcgcagtttggactcattcaaagcttaaccactgatcgcagcgaccaagaactgcttctggcttacgttgttaaccgtcacggcgaaaggactcctgacgtggacgagctctcgctctccaacgagaaggaaaggctccaagagttcattgatctacatggatttgaagggcttaccaacatcggtaaagcgcgagtttacaaactgggacagttccttcgcgatcgatatggacctgatggctacggtcttctatccaaggtgtactaccacgatgacatatacctccggagcacagacaaagagagaaccaagatgactgctcaaatcgtcatgtctgccgtgtatcctccaccgaaggagcag…	1167	1726	1.24711	2057.23	MLRLVLMLAAAAQFGLIQSLTTDRSDQELLLAYVVNRHGERTPDVDELSLSNEKERLQEFIDLHGFEGLTNIGKARVYKLGQFLRDRYGPDGYGLLSKVYYHDDIYLRSTDKERTKMTAQIVMSAVYPPPKEQQWNDDLGKLWQPVPYTAVPLSEDYLRYYSNCRRFKTLMQRAKEASVQEELAPFLDLEDLLMEKTNRNFTEDPTMYQTLYDLFRSQDALGLEIPAWANTIMPRLAEAARLAYRLYFRNEEMKKIGGGVILNDFVQDAVNIISGKTVKQRFHMYSSHDFNLGSLLEVSNVEGKEWIVPHYASLFGLELYRSKSTGKFTVQPLYLPQAGDAEPEALRFEGCHDSTYCDFSIFQSNTAKYLLPEREFYEICNIRTELGH*	0.99908	Yes	Yes	Yes	389	UniRef90_S4NSI3 Prostatic acid phosphatase n=1 Tax=Pararge aegeria TaxID=116150 RepID=S4NSI3_9NEOP	1.6e-173	Histidine phosphatase superfamily (branch 2)	4.6e-18	U-LCTX(43)-Dv113	0	-	-	43	14.54	14.54	8	7	0	0	0.3	0.753372	13.6977	-	LTTDRSDQELLLAYVVNRHGERTPDVDELSLSNEKERLQEFIDLHGFEGLTNIGKARVYKLGQFLRDRYGPDGYGLLSKVYYHDDIYLRSTDKERTKMTAQIVMSAVYPPPKEQQWNDDLGKLWQPVPYTAVPLSEDYLRYYSNCRRFKTLMQRAKEASVQEELAPFLDLEDLLMEKTNRNFTEDPTMYQTLYDLFRSQDALGLEIPAWANTIMPRLAEAARLAYRLYFRNEEMKKIGGGVILNDFVQDAVNIISGKTVKQRFHMYSSHDFNLGSLLEVSNVEGKEWIVPHYASLFGLELYRSKSTGKFTVQPLYLPQAGDAEPEALRFEGCHDSTYCDFSIFQSNTAKYLLPEREFYEICNIRTELGH*		LTTDRSDQELLLAYVVNRHGERTPDVDELSLSNEKERLQEFIDLHGFEGLTNIGKARVYKLGQFLRDRYGPDGYGLLSKVYYHDDIYLRSTDKERTKMTAQIVMSAVYPPPKEQQWNDDLGKLWQPVPYTAVPLSEDYLRYYSNCRRFKTLMQRAKEASVQEELAPFLDLEDLLMEKTNRNFTEDPTMYQTLYDLFRSQDALGLEIPAWANTIMPRLAEAARLAYRLYFRNEEMKKIGGGVILNDFVQDAVNIISGKTVKQRFHMYSSHDFNLGSLLEVSNVEGKEWIVPHYASLFGLELYRSKSTGKFTVQPLYLPQAGDAEPEALRFEGCHDSTYCDFSIFQSNTAKYLLPEREFYEICNIRTELGH	42796.4		4	37931.3	2.18793	OS-D/OBP	odorant binding
	U-LCTX-(20)-Cm8	125	TRINITY_DN287_c0_g1_i1	MKTFIVVCLAVLAVATAKYTDKYDNTDVDEIMSNCRLMVPYAKCLLGDKKKCTKEGLELKEHVVDALQNECSECTDVQKEKTKRVIGCIYVKNQAIYKKVAALYDPKGDYEKKYQKELQEAAAAGDFENIPECDFDTERAKE*	tgatcgttgcatcgaagtgcacacatcagaatgaagacttttatcgtggtttgcctggccgtacttgctgtggctacagcaaagtacactgacaagtatgacaacacagacgtcgacgaaatcatgagcaactgccgccttatggtgccgtacgccaaatgtcttttgggagataaaaaaaagtgtactaaagaaggattggaactaaaggaacacgtggtcgacgcgcttcagaacgaatgcagtgaatgcacagatgtacagaaagagaaaacaaaaagagtaataggctgcatatatgttaaaaaccaggcaatttacaagaaagtcgccgctttgtacgatccgaaaggagattacgagaagaagtaccagaaggaactccaagaagctgcggct…	552	atgaagacttttatcgtggtttgcctggccgtacttgctgtggctacagcaaagtacactgacaagtatgacaacacagacgtcgacgaaatcatgagcaactgccgccttatggtgccgtacgccaaatgtcttttgggagataaaaaaaagtgtactaaagaaggattggaactaaaggaacacgtggtcgacgcgcttcagaacgaatgcagtgaatgcacagatgtacagaaagagaaaacaaaaagagtaataggctgcatatatgttaaaaaccaggcaatttacaagaaagtcgccgctttgtacgatccgaaaggagattacgagaagaagtaccagaaggaactccaagaagctgcggctgcaggggatttcgaaaatattccagaatgt…	429	2756	4.99275	8236.05	MKTFIVVCLAVLAVATAKYTDKYDNTDVDEIMSNCRLMVPYAKCLLGDKKKCTKEGLELKEHVVDALQNECSECTDVQKEKTKRVIGCIYVKNQAIYKKVAALYDPKGDYEKKYQKELQEAAAAGDFENIPECDFDTERAKE*	0.999207	Yes	Yes	Yes	143	UniRef90_A0A6J1NHD1 ejaculatory bulb-specific protein 3-like n=1 Tax=Bicyclus anynana TaxID=110368 RepID=A0A6J1NHD1_BICAN	2.59e-34	Insect pheromone-binding family, A10/OS-D	3.2e-25	U-LCTX(20)-Dv90	2e-40	U-LCTX(20)-As41	2.18e-34	20	14.13	15.1	9	8	0	0	0.77	3.22613	58.657	-	KYTDKYDNTDVDEIMSNCRLMVPYAKCLLGDKKKCTKEGLELKEHVVDALQNECSECTDVQKEKTKRVIGCIYVKNQAIYKKVAALYDPKGDYEKKYQKELQEAAAAGDFENIPECDFDTERAKE*		KYTDKYDNTDVDEIMSNCRLMVPYAKCLLGDKKKCTKEGLELKEHVVDALQNECSECTDVQKEKTKRVIGCIYVKNQAIYKKVAALYDPKGDYEKKYQKELQEAAAAGDFENIPECDFDTERAKE	14360		78	28801.7	1.66132	Trypsin	enzyme
	U-LCTX-(10)-Cm9	77	TRINITY_DN12588_c0_g1_i1	MNKISCLLLILSIIGIVYSDGPECSPEEDGTVRFACPTTDAQGRYRCIADHQICDATRDCPNGEEEDPKACMMFYKSANAHLNILADALLQMARDS*	gcagccgtgagttgcgcgcgttagtcccctttgtacaagacatacataaatatgaataaaatttcgtgtttattacttattttatcaatcataggaatagtttattctgacggtccagagtgttcaccggaagaagacggtacggtgcgattcgcatgcccaacgacagacgcacaggggcgttatcgctgtatcgccgatcatcagatctgcgatgccacaagagactgtcccaacggcgaagaagaagaccccaaagcctgtatgatgttctataaatcggcaaatgcacacttgaatatactagccgacgcgctattgcaaatggcgcgtgactcttaaggaactggacctttttctctactacagtgcttcatcatccctcttgtgccaaataat…	474	atgaataaaatttcgtgtttattacttattttatcaatcataggaatagtttattctgacggtccagagtgttcaccggaagaagacggtacggtgcgattcgcatgcccaacgacagacgcacaggggcgttatcgctgtatcgccgatcatcagatctgcgatgccacaagagactgtcccaacggcgaagaagaagaccccaaagcctgtatgatgttctataaatcggcaaatgcacacttgaatatactagccgacgcgctattgcaaatggcgcgtgactcttaa	291	167	0.352321	581.188	MNKISCLLLILSIIGIVYSDGPECSPEEDGTVRFACPTTDAQGRYRCIADHQICDATRDCPNGEEEDPKACMMFYKSANAHLNILADALLQMARDS*	0.999232	Yes	Yes	Yes	97	UniRef90_A0A212FJK3 Uncharacterized protein n=1 Tax=Danaus plexippus plexippus TaxID=278856 RepID=A0A212FJK3_DANPL	9.52e-27	Low-density lipoprotein receptor domain class A	0.019	U-LCTX(10)-Dv68a	2.97e-41	U-LCTX(10)-As36	1.88e-31	10	10.56	10.56	6	9	0	0	0.56	1.85254	33.6825	-	DGPECSPEEDGTVRFACPTTDAQGRYRCIADHQICDATRDCPNGEEEDPKACMMFYKSANAHLNILADALLQMARDS*		DGPECSPEEDGTVRFACPTTDAQGRYRCIADHQICDATRDCPNGEEEDPKACMMFYKSANAHLNILADALLQMARDS	8469.72		11	24502	1.41331	Unknown, incomplete	unknown
	U-LCTX-(26)-Cm10	148	TRINITY_DN8655_c0_g1_i1	MFKYIVLALSVAVYVEGYSVGAPESACVDMVPGHGVPPRKEKSPYTITTSTKIVKAGSPMEVVISTSDPTKLMKGILLQARDGDKPIGTFTLAPNDNFAQLLNCGTPGNAVTHKHHEAKDDKQTESVVWTPPADFNGEIKFRATIVQNFENFWVGVESAPIKVTN*	ttgagcgctagctagtgatataatacgtagctggtgacgaggtcgcgttatttcttgccgttcaccactcgaacgcgctacacagaactattaacaatcagcgcattaggactcggctgcttcttggtcgtttgtaataaggatagtttcaagatgttcaaatacatcgtgttggcactttccgtggccgtctacgtcgaaggttactccgttggcgctccagaatctgcctgcgtcgacatggtaccagggcatggtgttcctccgcggaaggagaagtctccatacaccattacgacaagcaccaagattgtaaaagctggttcgccaatggaagtagtgatcagcactagcgaccctacaaagctgatgaaaggaattctccttcaggcccgtgat…	788	atgttcaaatacatcgtgttggcactttccgtggccgtctacgtcgaaggttactccgttggcgctccagaatctgcctgcgtcgacatggtaccagggcatggtgttcctccgcggaaggagaagtctccatacaccattacgacaagcaccaagattgtaaaagctggttcgccaatggaagtagtgatcagcactagcgaccctacaaagctgatgaaaggaattctccttcaggcccgtgatggagacaaacccatcggcactttcacgctagcacccaacgacaatttcgcacaactcctgaactgcggcactcctggtaacgctgtaactcacaagcaccacgaggccaaggacgacaagcagacggaatctgtcgtatggacgccgccagcg…	498	21233	26.9454	44449.2	MFKYIVLALSVAVYVEGYSVGAPESACVDMVPGHGVPPRKEKSPYTITTSTKIVKAGSPMEVVISTSDPTKLMKGILLQARDGDKPIGTFTLAPNDNFAQLLNCGTPGNAVTHKHHEAKDDKQTESVVWTPPADFNGEIKFRATIVQNFENFWVGVESAPIKVTN*	0.999141	Yes	Yes	Yes	166	UniRef90_A0A437BSY5 Reelin domain-containing protein n=1 Tax=Chilo suppressalis TaxID=168631 RepID=A0A437BSY5_CHISP	2.77e-75	Reeler domain	2.3e-32	U-LCTX(26)-Dv97	1.57e-104	U-LCTX(26)-As37	1.08e-89	26	10.4	10.4	10	10	0	0	0.6	2.07431	37.7148	-	YSVGAPESACVDMVPGHGVPPRKEKSPYTITTSTKIVKAGSPMEVVISTSDPTKLMKGILLQARDGDKPIGTFTLAPNDNFAQLLNCGTPGNAVTHKHHEAKDDKQTESVVWTPPADFNGEIKFRATIVQNFENFWVGVESAPIKVTN*		YSVGAPESACVDMVPGHGVPPRKEKSPYTITTSTKIVKAGSPMEVVISTSDPTKLMKGILLQARDGDKPIGTFTLAPNDNFAQLLNCGTPGNAVTHKHHEAKDDKQTESVVWTPPADFNGEIKFRATIVQNFENFWVGVESAPIKVTN	15965.1		30	9277	0.53511	Unknown disulfide-rich peptide	disulfide-rich peptide
	U-LCTX-(66)-Cm11	261	TRINITY_DN994_c0_g1_i2	MNYSYLLLLLPVLTRAHISVKVKTSLEGVTGVQFSGSDEQLISDKDREAFGLSDEMLKTAITQFLGARPTDVYLRDSELYKKYGWSEVTRILKPVSSSIGAVHSTPVIINTQQFTNNDTTEATFSAGISQTVEETFSHTWSTGGEFSLGQDISYSFEMAGVGLSGTTSISHTASWGEETTKSKTVTVGSSSGLEITLPPGRKSQVTLLATRGSMHVTVGFAASLNGDFVCNYANKHNGHHIFKNKLKYLLQQVHFPSLVYSHETIEIGFYSDVHIIV	cggaaggtgagtgacactcatttcgctctcgttcacaacgctctgtcgagcggcagccgggcgtctgtggtcttcttcgtcggtctcgcttcaccgctaaatgtccgcctataatatttggggatttccccttaattcctcgtggatcccattgtcagaactcgcttttaattaaaactagaccaatctaaagagttatcgcaaagtcaaaatgaactactcgtacttactgctgctgttgcccgtcctgacgcgggcgcacatcagcgtcaaggtcaaaacttctctggagggggtgaccggggtccagttcagcggcagcgacgaacagctcattagtgacaaagatcgagaagccttcggactcagcgacgagatgctcaagacggccatcacgca…	1043	atgaactactcgtacttactgctgctgttgcccgtcctgacgcgggcgcacatcagcgtcaaggtcaaaacttctctggagggggtgaccggggtccagttcagcggcagcgacgaacagctcattagtgacaaagatcgagaagccttcggactcagcgacgagatgctcaagacggccatcacgcagttcctgggcgcgcggccgaccgacgtgtacctgagagactccgagctgtacaagaaatacggctggtccgaggtcacgaggatcctaaagcccgtgagcagcagcatcggcgccgtccacagcaccccggtcatcatcaacactcagcagttcacgaacaacgacacgaccgaagcgacgttcagcgccggaatctctcagaccgtcgaa…	832	378	0.362416	597.842	MNYSYLLLLLPVLTRAHISVKVKTSLEGVTGVQFSGSDEQLISDKDREAFGLSDEMLKTAITQFLGARPTDVYLRDSELYKKYGWSEVTRILKPVSSSIGAVHSTPVIINTQQFTNNDTTEATFSAGISQTVEETFSHTWSTGGEFSLGQDISYSFEMAGVGLSGTTSISHTASWGEETTKSKTVTVGSSSGLEITLPPGRKSQVTLLATRGSMHVTVGFAASLNGDFVCNYANKHNGHHIFKNKLKYLLQQVHFPSLVYSHETIEIGFYSDVHIIV	0.966126	Yes	No	No	277	UniRef90_UPI00103C9096 spherulin-2A-like n=2 Tax=Ostrinia furnacalis TaxID=93504 RepID=UPI00103C9096	2.37e-74	Clostridium epsilon toxin ETX/Bacillus mosquitocidal toxin MTX2	4e-06	-	-	U-LCTX(66)-As32	6.39e-11	66	10.11	10.43	5	11	0	0	0.23	0.538049	9.7827	-	HISVKVKTSLEGVTGVQFSGSDEQLISDKDREAFGLSDEMLKTAITQFLGARPTDVYLRDSELYKKYGWSEVTRILKPVSSSIGAVHSTPVIINTQQFTNNDTTEATFSAGISQTVEETFSHTWSTGGEFSLGQDISYSFEMAGVGLSGTTSISHTASWGEETTKSKTVTVGSSSGLEITLPPGRKSQVTLLATRGSMHVTVGFAASLNGDFVCNYANKHNGHHIFKNKLKYLLQQVHFPSLVYSHETIEIGFYSDVHIIV		HISVKVKTSLEGVTGVQFSGSDEQLISDKDREAFGLSDEMLKTAITQFLGARPTDVYLRDSELYKKYGWSEVTRILKPVSSSIGAVHSTPVIINTQQFTNNDTTEATFSAGISQTVEETFSHTWSTGGEFSLGQDISYSFEMAGVGLSGTTSISHTASWGEETTKSKTVTVGSSSGLEITLPPGRKSQVTLLATRGSMHVTVGFAASLNGDFVCNYANKHNGHHIFKNKLKYLLQQVHFPSLVYSHETIEIGFYSDVHIIV	28420.3		43	6328	0.365008	Phosphatase	enzyme
	U-LCTX-(4)-Cm12	30	TRINITY_DN6350_c0_g1_i1	MNFKLLRWVILFVIYCGTCQLSNVLPEGTVLDKNGKPLKPVILPKKEIVLE*	aattaggtcctcgcttactacactactgcaaatatttcagtcaatatttacaaaatgaatttcaagttattgagatgggtgatactatttgtcatctactgtggcacttgtcaattgtcgaacgtcttgccggaaggcacggtattggataaaaacggaaagccactcaaaccagtaattctgccgaaaaaggaaatagttcttgagtgaattgcgactacttgctacatacatcgtgcacatcatgttagtaagaaaaaattaaattttaaaacaaaaaaa	282	atgaatttcaagttattgagatgggtgatactatttgtcatctactgtggcacttgtcaattgtcgaacgtcttgccggaaggcacggtattggataaaaacggaaagccactcaaaccagtaattctgccgaaaaaggaaatagttcttgagtga	156	10591	37.5567	61953.6	MNFKLLRWVILFVIYCGTCQLSNVLPEGTVLDKNGKPLKPVILPKKEIVLE*	0.997933	Yes	Yes	Yes	52	-	-	-	-	U-LCTX(4)-Dv52	2.87e-13	-	-	4	8.41	8.41	9	12	6.4	6.4	0.8	3.47024	63.0952	-	SNVLPEGTVLDKNGKPLKPVILPKKEIVLE*		SNVLPEGTVLDKNGKPLKPVILPKKEIVLE	3266.91		61	5591	0.322497	CRiSP	other protein
	U-LCTX-(20)-Cm13	127	TRINITY_DN550_c0_g1_i2	METIIVLCLVVFSVSANTYTDKYDNMNIEEIMENCRMLVPYENCILEKQKCTKEGQELKSNLKEAIENGCAKCTETQKAKGKQAACILSHCQPGFWKEAVAMYDPNNNHIKKNQDEYDQATKCAVDCKKYKECDLKTGRPVGE	tgacagtcgacacctagtcacaaatacataaaatggagactatcatcgtgttatgcctggtcgtattcagcgtgtctgctaacacgtatactgataagtatgataacatgaacattgaagaaattatggaaaactgtcgtatgttggtgccatacgagaactgtattcttgagaagcaaaagtgcacaaaagaaggccaggaattaaaaagcaacttaaaggaggcaatagaaaatggatgcgcaaaatgcactgaaactcaaaaggcaaagggaaaacaagcggcgtgcatcctctcccactgccaaccggggttttggaaggaagccgtggctatgtacgacccaaacaacaatcacatcaagaaaaaccaggacgaatacgaccaagccacgaagt…	462	atggagactatcatcgtgttatgcctggtcgtattcagcgtgtctgctaacacgtatactgataagtatgataacatgaacattgaagaaattatggaaaactgtcgtatgttggtgccatacgagaactgtattcttgagaagcaaaagtgcacaaaagaaggccaggaattaaaaagcaacttaaaggaggcaatagaaaatggatgcgcaaaatgcactgaaactcaaaaggcaaagggaaaacaagcggcgtgcatcctctcccactgccaaccggggttttggaaggaagccgtggctatgtacgacccaaacaacaatcacatcaagaaaaaccaggacgaatacgaccaagccacgaagtgtgcagtagattgcaaaaaatacaaagaatgc…	430	140	0.30303	499.879	METIIVLCLVVFSVSANTYTDKYDNMNIEEIMENCRMLVPYENCILEKQKCTKEGQELKSNLKEAIENGCAKCTETQKAKGKQAACILSHCQPGFWKEAVAMYDPNNNHIKKNQDEYDQATKCAVDCKKYKECDLKTGRPVGE	0.99917	Yes	No	No	143	UniRef90_A0A5C0E4K9 Chemosensory protein 7 n=1 Tax=Galleria mellonella TaxID=7137 RepID=A0A5C0E4K9_GALME	4.34e-32	Insect pheromone-binding family, A10/OS-D	2.9e-25	U-LCTX(20)-Dv88	7.48e-82	U-LCTX(20)-As41	2.54e-53	20	8.33	20.27	12	13	0	0	0.74	2.99536	54.4611	-	NTYTDKYDNMNIEEIMENCRMLVPYENCILEKQKCTKEGQELKSNLKEAIENGCAKCTETQKAKGKQAACILSHCQPGFWKEAVAMYDPNNNHIKKNQDEYDQATKCAVDCKKYKECDLKTGRPVGE		NTYTDKYDNMNIEEIMENCRMLVPYENCILEKQKCTKEGQELKSNLKEAIENGCAKCTETQKAKGKQAACILSHCQPGFWKEAVAMYDPNNNHIKKNQDEYDQATKCAVDCKKYKECDLKTGRPVGE	14532.8		62	4927	0.284196	Hyaluronidase	enzyme
	U-LCTX-(20)-Cm14	95	TRINITY_DN12653_c0_g1_i1	MKIITILATIVALAASQKYTPENDNLDIEALVSNKEKLEAFLDCFSEKGPCDEVSQDFKKDIAEAVEQACAKCTDAQKHIFKGFIDSISVEFPSKTQEFKKKYDPENKYFPALEAAIVNA*	gattttgctgcattaaaatcatccgaattaccgcagaatgaaaattataacaattttggcaactattgttgcacttgctgcttctcaaaaatatactcccgaaaatgacaatttggatatagaggcattagttagcaataaggagaagttagaggcattccttgattgtttttcggaaaaagggccttgtgacgaggtatcacaggattttaaaaaggatatcgccgaagctgtagaacaagcatgtgccaaatgtactgatgcacaaaaacacatcttcaaaggctttatagatagcatttctgtggaattcccatctaagacgcaggagtttaaaaagaaatatgatccagagaataaatacttccca	370	atgaaaattataacaattttggcaactattgttgcacttgctgcttctcaaaaatatactcccgaaaatgacaatttggatatagaggcattagttagcaataaggagaagttagaggcattccttgattgtttttcggaaaaagggccttgtgacgaggtatcacaggattttaaaaaggatatcgccgaagctgtagaacaagcatgtgccaaatgtactgatgcacaaaaacacatcttcaaaggctttatagatagcatttctgtggaattcccatctaagacgcaggagtttaaaaagaaatatgatccagagaataaatacttcccagcgttagaagcagcaattgttaacgcgtaa	363	25	0.0675676	111.459	MKIITILATIVALAASQKYTPENDNLDIEALVSNKEKLEAFLDCFSEKGPCDEVSQDFKKDIAEAVEQACAKCTDAQKHIFKGFIDSISVEFPSKTQEFKKKYDPENKYFPALEAAIVNA*	0.99905	Yes	Yes	Yes	121	UniRef90_A0A1E1WJG8 Uncharacterized protein n=1 Tax=Pectinophora gossypiella TaxID=13191 RepID=A0A1E1WJG8_PECGO	5.26e-40	Insect pheromone-binding family, A10/OS-D	8.2e-24	U-LCTX(20)-Dv88	1.42e-16	U-LCTX(20)-As41	6.46e-13	20	8	8	4	14	0	0	0.45	1.32173	24.0314	-	QKYTPENDNLDIEALVSNKEKLEAFLDCFSEKGPCDEVSQDFKKDIAEAVEQACAKCTDAQKHIFKGFIDSISVEFPSKTQEFKKKYDPENKYFP		QKYTPENDNLDIEALVSNKEKLEAFLDCFSEKGPCDEVSQDFKKDIAEAVEQACAKCTDAQKHIFKGFIDSISVEFPSKTQEFKKKYDPENKYFP	10909.3		36	4906.67	0.283023	Unknown protein	unknown
	U-LCTX-(10)-Cm15	73	TRINITY_DN2349_c0_g1_i1	RLSRALVPLVQTYINMYKIWYFLFILSVIGTVFSDGPECPTVEGMERLACATKDEKGRYHCIDDFQICDGTRNCPNGEDEDPIACMYYKSIHSHLDVLADAMLEMSS*	gtcgactgtctcgcgcgttagtccccttggtacagacctacataaatatgtataaaatttggtactttttatttatactgtcagttataggaacagttttttctgacggtccagagtgcccaactgtagaaggtatggagcgactcgcgtgcgcgacgaaagatgaaaaggggcgttatcactgtatcgacgattttcaaatctgcgatggcacccgcaactgtcccaacggcgaagacgaagacccgatagcctgcatgtattataaatcgatacattcacatttggacgtattagccgacgcgatgttggaaatgagcagttagcttttagcgagctggatcttccttacaataacagtgcttcaacatccttgttacaaatcaactcttgtgcctc…	524	atgtataaaatttggtactttttatttatactgtcagttataggaacagttttttctgacggtccagagtgcccaactgtagaaggtatggagcgactcgcgtgcgcgacgaaagatgaaaaggggcgttatcactgtatcgacgattttcaaatctgcgatggcacccgcaactgtcccaacggcgaagacgaagacccgatagcctgcatgtattataaatcgatacattcacatttggacgtattagccgacgcgatgttggaaatgagcagttag	279	27	0.0515267	84.9985	MYKIWYFLFILSVIGTVFSDGPECPTVEGMERLACATKDEKGRYHCIDDFQICDGTRNCPNGEDEDPIACMYYKSIHSHLDVLADAMLEMSS*	0.999097	Yes	Yes	Yes	93	UniRef90_UPI0010FB8263 LOW QUALITY PROTEIN: uncharacterized protein LOC114940143 n=1 Tax=Nylanderia fulva TaxID=613905 RepID=UPI0010FB8263	1.25e-24	Low-density lipoprotein receptor domain class A	0.0023	U-LCTX(10)-Dv68a	3.89e-40	U-LCTX(10)-As36	6.41e-29	10	6.52	6.52	4	15	0	0	0.74	2.99536	54.4611	-	DGPECPTVEGMERLACATKDEKGRYHCIDDFQICDGTRNCPNGEDEDPIACMYYKSIHSHLDVLADAMLEMSS*		DGPECPTVEGMERLACATKDEKGRYHCIDDFQICDGTRNCPNGEDEDPIACMYYKSIHSHLDVLADAMLEMSS	8131.51		80	3311	0.190983	sdvWF disulfide-rich peptide	disulfide-rich peptide
	U-LCTX-(66)-Cm16	147	TRINITY_DN11_c0_g2_i2	LSPIRAKVLGIHSEPVIINTQEFTNNSTDEAKFTAAISQTIEETIANSWSTGGEFTLGQEISYSCEFAGVGVSGSTSMSFSASWGKETSQSKSFTVGSSTGVEVVVKPGKATQISLSATRGTMDAQIDYVARLDGWVACNYEDTYKG	ctatctcctattcgagctaaagtccttggtattcacagtgaaccggttatcataaacactcaggagtttacgaataatagcactgatgaagctaaattcactgcagcaatatctcaaaccatagaagagactattgcgaattcctggagtacaggtggtgaattcactttgggacaagaaatatcctacagttgtgagtttgctggcgtaggtgtgtcgggatcgaccagtatgagtttcagcgcaagctggggtaaagaaacgtctcaatcaaagtcctttaccgttggtagctctactggtgttgaagtagttgtgaagcctggaaaagcaacacaaatatcccttagcgctactaggggaacgatggacgctcagatagattatgttgcaagatta…	443	ttgattctatctcctattcgagctaaagtccttggtattcacagtgaaccggttatcataaacactcaggagtttacgaataatagcactgatgaagctaaattcactgcagcaatatctcaaaccatagaagagactattgcgaattcctggagtacaggtggtgaattcactttgggacaagaaatatcctacagttgtgagtttgctggcgtaggtgtgtcaggaacaaccagtttcagtttcagcgcaagctggggtagagaaacgtcaaaatcaaagtccattaccgttggtagctctactggtgttgaagtagttgtgaagcctggaaaagcaacacaaatatcccttagcgctactaggggaacgatggacgctcagatagattatgttgca…	453	2494	5.6298	9286.91	LSPIRAKVLGIHSEPVIINTQEFTNNSTDEAKFTAAISQTIEETIANSWSTGGEFTLGQEISYSCEFAGVGVSGSTSMSFSASWGKETSQSKSFTVGSSTGVEVVVKPGKATQISLSATRGTMDAQIDYVARLDGWVACNYEDTYKG	-	No	No	No	147	UniRef90_A0A2H1X0L8 SFRICE_041485 n=3 Tax=Spodoptera TaxID=7106 RepID=A0A2H1X0L8_SPOFR	1.55e-49	MspA	6.6e-05	-	-	-	-	66	6	6	6	16	0	0	0.32	0.820255	14.9137	-	-		LSPIRAKVLGIHSEPVIINTQEFTNNSTDEAKFTAAISQTIEETIANSWSTGGEFTLGQEISYSCEFAGVGVSGSTSMSFSASWGKETSQSKSFTVGSSTGVEVVVKPGKATQISLSATRGTMDAQIDYVARLDGWVACNYEDTYKG	15584.6		81	1926	0.111094	Linear peptide, cationic	linear peptide
	U-LCTX-(36)-Cm17	216	TRINITY_DN12114_c0_g1_i1	MIWKTLFVAFFATVVLAEYQIPEDRRQQIRSTITEHCKKNGAEDKVEQVENAGKNFVECIKGLIDPQTIQNEIAAARPKGELDVVFKKYCDKSSQFKGCFHSLVSGIEPCMEQRVRDHIGEANSAVDQLIDFVCFKDGDRIALFIAEGGPECFGQKSAAIRDCAENITKSVHSVEAAKALSINEQCGKFDELTTCIVSSLEQCSSPTPANMMDSLFRYIRKDSPCKDVKKAGE*	ttgacaatcaacagtgtagtccgttgtacactttaccatacactagatcagccgcagtcgcctaccagtcaacatgatctggaaaacgctctttgttgccttttttgccaccgttgtcctcgctgagtaccaaatcccagaagatcgccgtcaacagataaggtcgaccatcacagagcactgcaaaaagaatggcgcggaagacaaagttgaacaagttgagaatgctggaaagaattttgtagagtgcatcaagggcctgatcgacccccagacaattcaaaacgaaatcgccgcggccagacctaaaggcgaactcgatgtagtcttcaaaaagtactgcgacaagtcttctcagtttaagggctgcttccactcgttggtatcaggcatcgagcc…	879	atgatctggaaaacgctctttgttgccttttttgccaccgttgtcctcgctgagtaccaaatcccagaagatcgccgtcaacagataaggtcgaccatcacagagcactgcaaaaagaatggcgcggaagacaaagttgaacaagttgagaatgctggaaagaattttgtagagtgcatcaagggcctgatcgacccccagacaattcaaaacgaaatcgccgcggccagacctaaaggcgaactcgatgtagtcttcaaaaagtactgcgacaagtcttctcagtttaagggctgcttccactcgttggtatcaggcatcgagccgtgcatggaacagagggtgcgcgaccacatcggtgaagccaactccgctgtcgaccaacttattgatttcgtc…	702	7128	8.10922	13377	MIWKTLFVAFFATVVLAEYQIPEDRRQQIRSTITEHCKKNGAEDKVEQVENAGKNFVECIKGLIDPQTIQNEIAAARPKGELDVVFKKYCDKSSQFKGCFHSLVSGIEPCMEQRVRDHIGEANSAVDQLIDFVCFKDGDRIALFIAEGGPECFGQKSAAIRDCAENITKSVHSVEAAKALSINEQCGKFDELTTCIVSSLEQCSSPTPANMMDSLFRYIRKDSPCKDVKKAGE*	0.999172	Yes	Yes	Yes	234	UniRef90_A0A0N0PBD7 27 kDa hemolymph protein n=3 Tax=Papilio TaxID=7145 RepID=A0A0N0PBD7_PAPMA	1.34e-102	Protein of unknown function (DUF1397)	1.7e-60	U-LCTX(36)-Dv106	3.03e-148	-	-	36	6	6	3	17	0	0	0.25	0.596718	10.8494	-	EYQIPEDRRQQIRSTITEHCKKNGAEDKVEQVENAGKNFVECIKGLIDPQTIQNEIAAARPKGELDVVFKKYCDKSSQFKGCFHSLVSGIEPCMEQRVRDHIGEANSAVDQLIDFVCFKDGDRIALFIAEGGPECFGQKSAAIRDCAENITKSVHSVEAAKALSINEQCGKFDELTTCIVSSLEQCSSPTPANMMDSLFRYIRKDSPCKDVKKAGE*		EYQIPEDRRQQIRSTITEHCKKNGAEDKVEQVENAGKNFVECIKGLIDPQTIQNEIAAARPKGELDVVFKKYCDKSSQFKGCFHSLVSGIEPCMEQRVRDHIGEANSAVDQLIDFVCFKDGDRIALFIAEGGPECFGQKSAAIRDCAENITKSVHSVEAAKALSINEQCGKFDELTTCIVSSLEQCSSPTPANMMDSLFRYIRKDSPCKDVKKAGE	23946.7		79	79	0.00455683	Defensin disulfide-rich peptide	disulfide-rich peptide
	U-LCTX-(11)-Cm18	37	TRINITY_DN10278_c0_g1_i1	KNSINEIEFTKLWWELFSSSDSHALGNFLAGTTRFST*	caaaaattctattaacgaaatagaatttactaagctttggtgggaacttttttcatcttccgactctcacgcactcggcaatttcttagcaggaacaactcggttttctacgtaaagttgccagtattttaaaaagttagtaaactcatcgacaaaaaggttcaaatatttagttttgtatgatgctcaaatcattaaaatatatgaattttgtaaataataatcggg	228	aaaaattctattaacgaaatagaatttactaagctttggtgggaacttttttcatcttccgactctcacgcactcggcaatttcttagcaggaacaactcggttttctacgtaa	114	5	0.0219298	36.1754	KNSINEIEFTKLWWELFSSSDSHALGNFLAGTTRFST*	-	No	Yes	No	38	-	-	-	-	U-LCTX(11)-Dv103	1.89e-12	-	-	11	6	6	4	18	0	0	0.89	4.29045	78.0082	-	-		KNSINEIEFTKLWWELFSSSDSHALGNFLAGTTRFST	4233.07		Sum	1.73366e+06
	U-LCTX-(10)-Cm19	75	TRINITY_DN7265_c0_g1_i1	MNMNKILYLLFILTVIGIVYSDGPECPPAEDGTEKLACPTTDQKGRYRCIEGYVLCDGTNDCPNGEDEDLKDCMFFKTTLSYLNVISEAMLRSARS*	gttgtgtgtcgcgcgcgttagtccttttagtacaaggcatacatgaatatgaataaaattttgtatttgttgtttattctgacagtaataggaatagtttattccgacggtccggaatgtccaccggcagaagacggcacggaaaaattggcatgcccgacgacagaccaaaaggggcgctaccgctgtatcgaaggttatgtcctttgcgatggcactaatgactgtcccaacggcgaagacgaagacctaaaagactgcatgttttttaaaacgacactatcgtacctaaatgtaatatccgaagcaatgttgcggagtgcgcgctcttaaggactgaaccttcgtctctactaccgtgctcctactactactactatcgctaactaccagtagtgc…	486	atgaatatgaataaaattttgtatttgttgtttattctgacagtaataggaatagtttattccgacggtccggaatgtccaccggcagaagacggcacggaaaaattggcatgcccgacgacagaccaaaaggggcgctaccgctgtatcgaaggttatgtcctttgcgatggcactaatgactgtcccaacggcgaagacgaagacctaaaagactgcatgttttttaaaacgacactatcgtacctaaatgtaatatccgaagcaatgttgcggagtgcgcgctcttaa	291	971	1.99794	3295.81	MNMNKILYLLFILTVIGIVYSDGPECPPAEDGTEKLACPTTDQKGRYRCIEGYVLCDGTNDCPNGEDEDLKDCMFFKTTLSYLNVISEAMLRSARS*	0.9992	Yes	Yes	Yes	97	UniRef90_A0A182NSZ5 Uncharacterized protein n=1 Tax=Anopheles dirus TaxID=7168 RepID=A0A182NSZ5_9DIPT	2.16e-29	Low-density lipoprotein receptor domain class A	3.2e-06	U-LCTX(10)-Dv68a	3.2e-38	U-LCTX(10)-As36	2.43e-39	10	4.9	4.9	4	19	0	0	0.51	1.59768	29.0487	-	DGPECPPAEDGTEKLACPTTDQKGRYRCIEGYVLCDGTNDCPNGEDEDLKDCMFFKTTLSYLNVISEAMLRSARS*		DGPECPPAEDGTEKLACPTTDQKGRYRCIEGYVLCDGTNDCPNGEDEDLKDCMFFKTTLSYLNVISEAMLRSARS	8274.71
	U-LCTX-(30)-Cm20	50	TRINITY_DN9309_c0_g1_i1	TNKAAAMTGCALIFIFVAVFQVITAQGPPPFPPNLPPQCRGPPPGAGKPHECCKVPAFFTDEDFSGCGFQKLDPE	cacgaacaaagcagcagcaatgactggatgtgcattaatttttatattcgtggcagtttttcaagtgataactgcacaaggacctccaccattccctccgaacctaccaccacaatgcagagggccacctcctggcgcaggaaagccccacgaatgttgcaaagtgccagccttcttcactgatgaagacttctcaggatgtggtttccaaaaacttgaccctgaag	227	atgactggatgtgcattaatttttatattcgtggcagtttttcaagtgataactgcacaaggacctccaccattccctccgaacctaccaccacaatgcagagggccacctcctggcgcaggaaagccccacgaatgttgcaaagtgccagccttcttcactgatgaagacttctcaggatgtggtttccaaaaacttgaccctgactatcggtctaggtcaactcaactccgaaaacgaaaacacttgacataa	255	9	0.0396476	65.4027	MTGCALIFIFVAVFQVITAQGPPPFPPNLPPQCRGPPPGAGKPHECCKVPAFFTDEDFSGCGFQKLDPDYRSRSTQLRKRKHLT*	0.999226	Yes	Yes	Yes	85	UniRef90_A0A437BDQ8 Uncharacterized protein n=1 Tax=Chilo suppressalis TaxID=168631 RepID=A0A437BDQ8_CHISP	2.4e-18	-	-	U-LCTX(30)-Dv100	1.67e-34	-	-	30	4	4	2	20	0	0	0.64	2.31333	42.0605	-	QGPPPFPPNLPPQCRGPPPGAGKPHECCKVPAFFTDEDFSGCGFQKLDPE		QGPPPFPPNLPPQCRGPPPGAGKPHECCKVPAFFTDEDFSGCGFQKLDPE	5328.46
	U-LCTX-(61)-Cm21	149	TRINITY_DN5492_c0_g1_i1	VSGQPAATDMKYMVWDEELAKKAADWASHNNFAHNPDRKIGSGRFSTGENLYIFSTSGKANEINVDKALKAWFDEKKDYTYKQLKGSDFGAGPQTGHYTQMVWAKTTHVGCAISQFMKDSWQNFLFVCNYGPAGNFLNEYPYSTKGKKK	cgtgagtgggcaaccagcggctactgacatgaaatacatggtttgggatgaggagttggcaaaaaaagcagcagattgggcatctcataataacttcgctcacaatcctgacagaaaaattggttccggcagattcagtactggcgaaaacttatacatattctcaacgagtggtaaagccaacgaaattaatgtggataaagctctgaaggcctggttcgacgaaaagaaagactacacctataaacagcttaaaggcagtgacttcggcgcaggccctcaaactgggcattacacacagatggtgtgggcaaaaacaacccatgttgggtgtgctatatcacaatttatgaaagacagctggcagaattttctcttcgtttgcaattacggaccagc…	448	gggcaaccagcggctactgacatgaaatacatggtttgggatgaggagttggcaaaaaaagcagcagattgggcatctcataataacttcgctcacaatcctgacagaaaaattggttccggcagattcagtactggcgaaaacttatacatattctcaacgagtggtaaagccaacgaaattaatgtggataaagctctgaaggcctggttcgacgaaaagaaagactacacctataaacagcttaaaggcagtgacttcggcgcaggccctcaaactgggcattacacacagatggtgtgggcaaaaacaacccatgttgggtgtgctatatcacaatttatgaaagacagctggcagaattttctcttcgtttgcaattacggaccagcaggtaac…	498	24	0.0535714	88.3714	GQPAATDMKYMVWDEELAKKAADWASHNNFAHNPDRKIGSGRFSTGENLYIFSTSGKANEINVDKALKAWFDEKKDYTYKQLKGSDFGAGPQTGHYTQMVWAKTTHVGCAISQFMKDSWQNFLFVCNYGPAGNFLNEYPYSTKGKKKNKLVCEEQYCSKKYGTKC*	-	No	Yes	No	166	UniRef90_A0A3S2NUE2 SCP domain-containing protein n=1 Tax=Chilo suppressalis TaxID=168631 RepID=A0A3S2NUE2_CHISP	4.08e-58	Cysteine-rich secretory protein family	8.8e-21	U-LCTX(61)-Dv130a	2.96e-89	U-LCTX(61)-As27	1.31e-73	61	2.65	2.65	2	21	0	0	0.12	0.251842	4.57895	-	-		VSGQPAATDMKYMVWDEELAKKAADWASHNNFAHNPDRKIGSGRFSTGENLYIFSTSGKANEINVDKALKAWFDEKKDYTYKQLKGSDFGAGPQTGHYTQMVWAKTTHVGCAISQFMKDSWQNFLFVCNYGPAGNFLNEYPYSTKGKKK	16787.1
	U-LCTX-(79)-Cm22	78	TRINITY_DN395_c0_g1_i1	MTVKQITVIVSVALLASCVQNTNGLPRDSSVLKSEDISRNEDVISDLPKIADVASDITPAPKISGRVWCQYEEATEDPVCQELCLPKRYSYGLCVGHTCSCI*	gtttctcacaataacttgtttatttacctgcgtaacgccagtagctattctaatttcactcaggcaagacagtgtaaagttttacgatgactgttaaacaaattacagtaattgtttccgttgcattgcttgcttcttgcgtgcaaaacacaaatggattgccaagggatagcagtgtgttgaaatccgaggatattagtagaaatgaagatgttatatcagatttgcctaaaattgctgacgttgctagtgacattactccagctccaaaaatatcaggccgagtgtggtgtcagtatgaagaggcgacggaggacccagtttgtcaagagctttgcctacccaagcgatattcgtacggtctatgtgtcggacatacttgtagttgtatataatatt…	426	atgactgttaaacaaattacagtaattgtttccgttgcattgcttgcttcttgcgtgcaaaacacaaatggattgccaagggatagcagtgtgttgaaatccgaggatattagtagaaatgaagatgttatatcagatttgcctaaaattgctgacgttgctagtgacattactccagctccaaaaatatcaggccgagtgtggtgtcagtatgaagaggcgacggaggacccagtttgtcaagagctttgcctacccaagcgatattcgtacggtctatgtgtcggacatacttgtagttgtatataa	309	327	0.767606	1266.24	MTVKQITVIVSVALLASCVQNTNGLPRDSSVLKSEDISRNEDVISDLPKIADVASDITPAPKISGRVWCQYEEATEDPVCQELCLPKRYSYGLCVGHTCSCI*	0.994226	Yes	Yes	Yes	103	UniRef90_S4PRV6 Defensin-like protein n=1 Tax=Pararge aegeria TaxID=116150 RepID=S4PRV6_9NEOP	1.25e-22	-	-	-	-	-	-	79	2.14	2.14	3	22	0	0	0.37	0.99884	18.1607	-	LPRDSSVLKSEDISRNEDVISDLPKIADVASDITPAPKISGRVWCQYEEATEDPVCQELCLPKRYSYGLCVGHTCSCI*		LPRDSSVLKSEDISRNEDVISDLPKIADVASDITPAPKISGRVWCQYEEATEDPVCQELCLPKRYSYGLCVGHTCSCI	8604.15
	U-LCTX-(80)-Cm23	94	TRINITY_DN332_c0_g1_i3	MFRVICLLCGFLGSGLALVSFQPLQEKPQHFKHIPGCYIEALGNVMPKGTVMQRPGYCMQYHCEEKHYVIETCPDPVLRPGDKLVEQDRSLPYPSCCPKLVMGRMTTHDEF*	tgacaagttgacaatgcttaacttgtcccgcgactggttacttgttagtgatttaatgtgaatatgtttcgcgtaatctgtttattgtgtggatttcttggatcaggtctagctctcgtctccttccagcctttacaggagaaaccgcaacacttcaagcatataccaggctgctacatcgaagccctgggcaatgtgatgccgaagggcactgtgatgcagaggcctggctactgcatgcagtaccactgcgaggagaagcactacgtcatcgagacctgcccggaccctgtgctcaggcccggcgacaagctggtggagcaggaccggagcctgccgtacccctcgtgctgcccaaagctagtcatggggagaatgacgacgcacgacgagttctga…	452	atgtttcgcgtaatctgtttattgtgtggatttcttggatcaggtctagctctcgtctccttccagcctttacaggagaaaccgcaacacttcaagcatataccaggctgctacatcgaagccctgggcaatgtgatgccgaagggcactgtgatgcagaggcctggctactgcatgcagtaccactgcgaggagaagcactacgtcatcgagacctgcccggaccctgtgctcaggcccggcgacaagctggtggagcaggaccggagcctgccgtacccctcgtgctgcccaaagctagtcatggggagaatgacgacgcacgacgagttctga	336	295	0.652655	1076.62	MFRVICLLCGFLGSGLALVSFQPLQEKPQHFKHIPGCYIEALGNVMPKGTVMQRPGYCMQYHCEEKHYVIETCPDPVLRPGDKLVEQDRSLPYPSCCPKLVMGRMTTHDEF*	0.999156	Yes	Yes	Yes	112	UniRef90_UPI000E77861D uncharacterized protein LOC113404417 n=1 Tax=Vanessa tameamea TaxID=334116 RepID=UPI000E77861D	6.42e-14	Single domain von Willebrand factor type C	1.6e-13	-	-	-	-	80	2.07	2.07	1	23	0	0	0.23	0.538049	9.7827	-	LVSFQPLQEKPQHFKHIPGCYIEALGNVMPKGTVMQRPGYCMQYHCEEKHYVIETCPDPVLRPGDKLVEQDRSLPYPSCCPKLVMGRMTTHDEF*		LVSFQPLQEKPQHFKHIPGCYIEALGNVMPKGTVMQRPGYCMQYHCEEKHYVIETCPDPVLRPGDKLVEQDRSLPYPSCCPKLVMGRMTTHDEF	9727.09
	U-LCTX-(62)-Cm24	175	TRINITY_DN1553_c0_g2_i1	MFHLFIMFFVSSVVKCDESSKDRLLGMPENESSFQVYWNVPTIQCQKKNIPFQDLYEKYGIKQNSGDSFRGEVISIMYDPGAFPALLKKGSNGKFEFRNGGVPQEGDLDVHMDAFKKELNRLIPDRNFNGLGVIDFESWRPVFRQNNGVLVPYREVSREIEKTRHSWWPEERLQNEARERFEAAGREFMEA	tattatttatataaatgtatttctagtatacataagaccacataaaaattacatatctatttaaaagtgacgaataaaaaatgtttcatttattcattatgtttttcgtgagctccgtggtgaaatgtgacgagtcaagtaaggatcgtcttctaggaatgccagagaacgaatcttcgttccaggtttactggaatgtgcccacgattcaatgtcagaaaaagaatataccgtttcaagatctttacgagaaatacggcattaaacaaaacagtggagacagtttccgaggtgaagtaatcagcattatgtacgaccctggtgcttttcccgcgttactaaagaaaggcagcaacggaaagtttgaatttaggaatggtggcgttccacaagaaggag…	655	atgtttcatttattcattatgtttttcgtgagctccgtggtgaaatgtgacgagtcaagtaaggatcgtcttctaggaatgccagagaacgaatcttcgttccaggtttactggaatgtgcccacgattcaatgtcagaaaaagaatataccgtttcaagatctttacgagaaatacggcattaaacaaaacagtggagacagtttccgaggtgaagtaatcagcattatgtacgaccctggtgcttttcccgcgttactaaagaaaggcagcaacggaaagtttgaatttaggaatggtggcgttccacaagaaggagatttggatgtacatatggatgcattcaagaaggaattgaatcgccttattcctgatcggaatttcaatggattgggtgta…	575	143	0.218321	360.142	MFHLFIMFFVSSVVKCDESSKDRLLGMPENESSFQVYWNVPTIQCQKKNIPFQDLYEKYGIKQNSGDSFRGEVISIMYDPGAFPALLKKGSNGKFEFRNGGVPQEGDLDVHMDAFKKELNRLIPDRNFNGLGVIDFESWRPVFRQNNGVLVPYREVSREIEKTRHSWWPEERLQNEARERFEAAGREFMEA	0.99223	Yes	No	No	191	UniRef90_A0A2A4JXM0 Hyaluronidase n=1 Tax=Heliothis virescens TaxID=7102 RepID=A0A2A4JXM0_HELVI	2.62e-75	Hyaluronidase	7.1e-45	U-LCTX(62)-Dv131	7.28e-111	-	-	62	2.04	2.04	2	24	0	0	0.21	0.481535	8.75517	-	DESSKDRLLGMPENESSFQVYWNVPTIQCQKKNIPFQDLYEKYGIKQNSGDSFRGEVISIMYDPGAFPALLKKGSNGKFEFRNGGVPQEGDLDVHMDAFKKELNRLIPDRNFNGLGVIDFESWRPVFRQNNGVLVPYREVSREIEKTRHSWWPEERLQNEARERFEAAGREFMEA		DESSKDRLLGMPENESSFQVYWNVPTIQCQKKNIPFQDLYEKYGIKQNSGDSFRGEVISIMYDPGAFPALLKKGSNGKFEFRNGGVPQEGDLDVHMDAFKKELNRLIPDRNFNGLGVIDFESWRPVFRQNNGVLVPYREVSREIEKTRHSWWPEERLQNEARERFEAAGREFMEA	20398.1
	U-LCTX-(3)-Cm25	39	TRINITY_DN402_c0_g1_i2	MSKYFLLFLSFTLLVQVAHFEHCIERMHLGCIPDSEYEVLKCCAPYTCDWHDGVGRCLE*	tggacagtgataccggtcagtggacgccggtcggaataataatttctatcacctaataaagtaaacgaataaatgcacatatgttctaaaagaacaaattggtgcacggacatgggacttggacctacggcttttatgtgtctcactcaagacgcaacattttagcatcaacattccgagccacggacgccttattacttgactttgcaagtatttgtagctataaatacccgaactgccgatgattttgagcatttattaaaaaggctactacacattactactgctcgcactttcagttcaatgtataaaatatattaaaatcatgtcaaagtattttttgctgttcttgagcttcacattgctagtgcaagttgcccacttcgagcactgcataga…	545	atgtcaaagtattttttgctgttcttgagcttcacattgctagtgcaagttgcccacttcgagcactgcatagagaggatgcatttgggttgcataccggattcagaatacgaggttttgaaatgttgtgcaccatatacttgtgattggcatgatggcgtgggaaggtgcttagagtaa	180	1226	2.24954	3710.84	MSKYFLLFLSFTLLVQVAHFEHCIERMHLGCIPDSEYEVLKCCAPYTCDWHDGVGRCLE*	0.99874	Yes	Yes	Yes	60	-	-	-	-	U-LCTX(3)-Dv31b	1.01e-21	U-LCTX(3)-As7	1.26e-15	3	2.02	2.02	2	25	0	0	0.54	1.74772	31.7768	-	EHCIERMHLGCIPDSEYEVLKCCAPYTCDWHDGVGRCLE*		EHCIERMHLGCIPDSEYEVLKCCAPYTCDWHDGVGRCLE	4502.91
	U-LCTX-(43)-Cm26	369	TRINITY_DN6859_c0_g1_i1	MELSKLVFGLIVFAFVCGQEMSDVDLKNHVKTVDEELSNTDLMLVFAMFRHGDRTPDQEEIALNPSSDQNSKNIFFPYGKKALTNKGKVRAFLVGEYLRRRYDGFLSRLYLPEEISVRTTDYARTKMTALAALAAMYPPLPAQKWNPALNWQPIPYDTLAFEDDDLLYWYNCEQYLALRNKIYGLPEVRKWIESYDDLFVYLSEHTITNVTTPEDVFYLDNLFQAMENVGVEPPEWAREVMPKIKDVTKIEFGIEFYNSELIRLASGVLINDIKNDMEEAIRGNEEQPKLRIYSAHENNVAALMAAARVFQPHQPKYGSTFTLELRKNRLTGQYGVLAVYAPNAGEPEKVLPIAGCGSQVLCEYKRFLNLTQEYAWTKDDFRKACHT*	agagaacacgtgtattgcagtcgaaaagtgttcgcgaacgcgtcgactttagttaggcgtcggaaaattgaaacgagtacgaaaaaatggagttgtcgaaattagtgttcggactgattgtgttcgcgtttgtgtgcggtcaagagatgtctgatgtcgatttgaagaatcacgtgaaaactgtagacgaagagctgtctaacactgatttgatgttggtgtttgcgatgttcaggcatggtgatcgcacgccggatcaagaagaaatagcactgaatccctcctcggaccagaacagcaaaaatatattctttccatatgggaaaaaagcattgacaaacaaaggaaaagttcgagcgttccttgtgggcgaatatctcaggagacgttatgatggct…	1440	atggagttgtcgaaattagtgttcggactgattgtgttcgcgtttgtgtgcggtcaagagatgtctgatgtcgatttgaagaatcacgtgaaaactgtagacgaagagctgtctaacactgatttgatgttggtgtttgcgatgttcaggcatggtgatcgcacgccggatcaagaagaaatagcactgaatccctcctcggaccagaacagcaaaaatatattctttccatatgggaaaaaagcattgacaaacaaaggaaaagttcgagcgttccttgtgggcgaatatctcaggagacgttatgatggctttttatcacgactttatctgcccgaagagatttctgttcgaacaacagactacgcgcgtaccaagatgactgctcttgctgcactg…	1164	2202	1.52917	2522.51	MELSKLVFGLIVFAFVCGQEMSDVDLKNHVKTVDEELSNTDLMLVFAMFRHGDRTPDQEEIALNPSSDQNSKNIFFPYGKKALTNKGKVRAFLVGEYLRRRYDGFLSRLYLPEEISVRTTDYARTKMTALAALAAMYPPLPAQKWNPALNWQPIPYDTLAFEDDDLLYWYNCEQYLALRNKIYGLPEVRKWIESYDDLFVYLSEHTITNVTTPEDVFYLDNLFQAMENVGVEPPEWAREVMPKIKDVTKIEFGIEFYNSELIRLASGVLINDIKNDMEEAIRGNEEQPKLRIYSAHENNVAALMAAARVFQPHQPKYGSTFTLELRKNRLTGQYGVLAVYAPNAGEPEKVLPIAGCGSQVLCEYKRFLNLTQEYAWTKDDFRKACHT*	0.999173	Yes	Yes	Yes	388	UniRef90_A0A194R7T8 Venom acid phosphatase Acph-1 n=4 Tax=Papilio TaxID=7145 RepID=A0A194R7T8_PAPMA	7.62e-175	Histidine phosphatase superfamily (branch 2)	2.2e-19	U-LCTX(43)-Dv113	5.85e-62	-	-	43	2	2	1	26	0	0	0.05	0.0981095	1.78381	-	QEMSDVDLKNHVKTVDEELSNTDLMLVFAMFRHGDRTPDQEEIALNPSSDQNSKNIFFPYGKKALTNKGKVRAFLVGEYLRRRYDGFLSRLYLPEEISVRTTDYARTKMTALAALAAMYPPLPAQKWNPALNWQPIPYDTLAFEDDDLLYWYNCEQYLALRNKIYGLPEVRKWIESYDDLFVYLSEHTITNVTTPEDVFYLDNLFQAMENVGVEPPEWAREVMPKIKDVTKIEFGIEFYNSELIRLASGVLINDIKNDMEEAIRGNEEQPKLRIYSAHENNVAALMAAARVFQPHQPKYGSTFTLELRKNRLTGQYGVLAVYAPNAGEPEKVLPIAGCGSQVLCEYKRFLNLTQEYAWTKDDFRKACHT*		QEMSDVDLKNHVKTVDEELSNTDLMLVFAMFRHGDRTPDQEEIALNPSSDQNSKNIFFPYGKKALTNKGKVRAFLVGEYLRRRYDGFLSRLYLPEEISVRTTDYARTKMTALAALAAMYPPLPAQKWNPALNWQPIPYDTLAFEDDDLLYWYNCEQYLALRNKIYGLPEVRKWIESYDDLFVYLSEHTITNVTTPEDVFYLDNLFQAMENVGVEPPEWAREVMPKIKDVTKIEFGIEFYNSELIRLASGVLINDIKNDMEEAIRGNEEQPKLRIYSAHENNVAALMAAARVFQPHQPKYGSTFTLELRKNRLTGQYGVLAVYAPNAGEPEKVLPIAGCGSQVLCEYKRFLNLTQEYAWTKDDFRKACHT	42573.4
	U-LCTX-(81)-Cm27	90	TRINITY_DN984_c0_g1_i2	MSLQEQFDKAAADVKKLKSLPSDNDLLELYALFKQATVGDADPGNKPGMLDFKGKAKFEAWLGKKGTSKEDAQKAYVAKVESLIGSIGLQ*	cgagaaaccgctaagtgtagctgtgtttccacatttattaccagcaagttaaacaataaccagacacatcatgtctcttcaagagcaattcgacaaagctgccgctgatgttaagaaactaaagtcattgccaagtgacaatgatctccttgaactgtatgcgttgttcaaacaggccacagttggtgatgctgacccaggaaacaagccaggtatgcttgacttcaaaggcaaggcgaagttcgaggcgtggctgggcaagaagggtacctccaaggaagacgcacagaaggcttacgtagccaaggtcgaaagcctcatcggttccattggcctacaataactctaagtattattacattaaggcgctaagtaccaaataaataaaaaaaaaataca…	995	atgtctcttcaagagcaattcgacaaagctgccgctgatgttaagaaactaaagtcattgccaagtgacaatgatctccttgaactgtatgcgttgttcaaacaggccacagttggtgatgctgacccaggaaacaagccaggtatgcttgacttcaaaggcaaggcgaagttcgaggcgtggctgggcaagaagggtacctccaaggaagacgcacagaaggcttacgtagccaaggtcgaaagcctcatcggttccattggcctacaataa	273	234	0.235176	387.946	MSLQEQFDKAAADVKKLKSLPSDNDLLELYALFKQATVGDADPGNKPGMLDFKGKAKFEAWLGKKGTSKEDAQKAYVAKVESLIGSIGLQ*	-	No	Yes	No	91	UniRef90_A0A3G1T1N8 Acyl-CoA-binding protein homolog n=3 Tax=Obtectomera TaxID=104431 RepID=A0A3G1T1N8_GALME	2.91e-50	Acyl CoA binding protein	8.1e-28	-	-	-	-	81	2	2	1	27	0	0	0.18	0.400633	7.28424	-	-		MSLQEQFDKAAADVKKLKSLPSDNDLLELYALFKQATVGDADPGNKPGMLDFKGKAKFEAWLGKKGTSKEDAQKAYVAKVESLIGSIGLQ	9727.09
	U-LCTX-(4)-Cm28	30	TRINITY_DN178_c0_g1_i1	MNFKLMRWVVLFVLYCAICQMENVLPEGAIVDKNGKVHKPVTLPNDEITIE*	cacatctatgtttaattatatgacactgaacctgtctttgaatagtgagacacgtgtttagaagctccaaaggcgttagtgcttgcacataacactacttcaaatatttcagtgtatatttataaaatgaatttcaagttgatgagatgggtagtactatttgtcctctattgtgcaatttgtcaaatggagaacgtcttgccagaaggcgcgatagtggataagaacggaaaagtacacaaaccggtgactctgccgaatgacgaaataactattgagtgaattgaataaatttaattttaaaacaaattgcatttttttcacaacgtttcaggaacctatttaagtatattaaggtggggactggcattaaagtcgagaccctctgtctctttgttt…	465	atgaatttcaagttgatgagatgggtagtactatttgtcctctattgtgcaatttgtcaaatggagaacgtcttgccagaaggcgcgatagtggataagaacggaaaagtacacaaaccggtgactctgccgaatgacgaaataactattgagtga	156	4009	8.62151	14222	MNFKLMRWVVLFVLYCAICQMENVLPEGAIVDKNGKVHKPVTLPNDEITIE*	0.97358	Yes	Yes	Yes	52	-	-	-	-	U-LCTX(4)-Dv55	1.02e-11	-	-	4	2	2	1	28	0	0	0.5	1.54951	28.1729	-	ENVLPEGAIVDKNGKVHKPVTLPNDEITIE*		ENVLPEGAIVDKNGKVHKPVTLPNDEITIE	3267.72
	U-LCTX-(82)-Cm29	10	TRINITY_DN10522_c0_g1_i1	GNTSSFSTAFIVAIFTMSKFLILCFVAALMLAQVSLAEPLEAEEAIGYD*	tggcaacactagttcattttcaactgctttcatcgttgcgatcttcaccatgagcaagtttttaattttgtgctttgtcgccgcactcatgcttgcacaagtatcgctcgcagaacctctagaagccgaggaggccataggatatgactagttcaaagtggtgaacatgaatatctacgtatgttacttcattcaatcacttcaaatgtatacatatattctatataattgaataaaaaatgcttctcatataaaaaaaaaa	262	atgagcaagtttttaattttgtgctttgtcgccgcactcatgcttgcacaagtatcgctcgcagaacctctagaagccgaggaggccataggatatgactag	102	15146	57.8092	95362	MSKFLILCFVAALMLAQVSLAEPLEAEEAIGYD*	-	Yes	Yes	Yes	34	-	-	-	-	-	-	-	-	82	0	0	0	29	9.29	9.29	1	5.5	100	-	EPLEAEEAIGYD*	LEAEEAIGYD	LEAEEAIGYD	1108.48
	U-LCTX-(7)-Cm30	47	TRINITY_DN5342_c0_g1_i1	TYCIKVRIMFRLILVFAMVTLLTYLSKVDATLIDAPEIDIEPKYKALTPYQQFVQYHMRRKARLEAQKAAAAAAAKN*	ggacttactgcataaaagttcgcatcatgttccggttaattcttgtgttcgcaatggttacgctgctgacgtatctctcaaaagtagacgccaccctcattgatgcaccagaaatagatattgaacccaaatacaaggcactgacaccctaccagcaattcgtacagtaccacatgcgcaggaaagcacgattagaagctcaaaaggctgctgctgctgctgctgctaagaattaatttgcatttgcagtatctaaataaacactattgaagt	273	atgttccggttaattcttgtgttcgcaatggttacgctgctgacgtatctctcaaaagtagacgccaccctcattgatgcaccagaaatagatattgaacccaaatacaaggcactgacaccctaccagcaattcgtacagtaccacatgcgcaggaaagcacgattagaagctcaaaaggctgctgctgctgctgctgctaagaattaa	210	851	3.11722	5142.16	MFRLILVFAMVTLLTYLSKVDATLIDAPEIDIEPKYKALTPYQQFVQYHMRRKARLEAQKAAAAAAAKN*	0.998452	Yes	Yes	Yes	70	-	-	-	-	U-LCTX(7)-Dv65b	8.32e-18	-	-	7	0	0	0	30	7.79	7.79	0.45	1.32173	24.0314	-	TLIDAPEIDIEPKYKALTPYQQFVQYHMRRKARLEAQKAAAAAAAKN*	TLIDAPEIDIEPKYKALTPYQQFVQYHMRRKARLEAQKAAAAAAAKN*	TLIDAPEIDIEPKYKALTPYQQFVQYHMRRKARLEAQKAAAAAAAKN	5326.83
	U-LCTX-(82)-Cm31	13	TRINITY_DN9_c0_g1_i1	MTKFLILCFVATLMLAQVSLADPVVSDETIAFGD*	gtatgcaaatctttaacgtgacctcatatcaacacgtgtactcgtcatatatatagcctcaccgacctttacaagttgataaaagagcaacactagtttcattgtcaactgttttcattgttgcgatcttcactatgaccaagtttttaattttgtgctttgtcgctacactcatgcttgcacaagtttcactcgcagatcctgtagtaagcgatgagaccatagcatttggtgactagttcaaagtggtgtacctgaatatctacatgtgtttcaaagcgtattacttcatataatcagtcctaatgtatatattctaaatcatttaataaaaattcttctcacataaaaaaaaa	356	atgaccaagtttttaattttgtgctttgtcgctacactcatgcttgcacaagtttcactcgcagatcctgtagtaagcgatgagaccatagcatttggtgactag	105	99249	278.789	459891	MTKFLILCFVATLMLAQVSLADPVVSDETIAFGD*	0.6921	Yes	Yes	Yes	35	-	-	-	-	-	-	-	-	82	0	0	0	31	6.07	6.07	1	5.5	100	-	SNVLPEGTVLDKNGKPLKPVILPKKEIVLE*	DPVVSDETIAFGD*	DPVVSDETIAFGD	1363.6
	U-LCTX-(83)-Cm32	33	TRINITY_DN12611_c0_g1_i1	FKTIVCGRQNMGRKMLVLLCLIAVAISSMGQNLPPSQLKADHPFVFLIREEVKVPLVGNYSQI*	gtttaagacaattgtttgcggacgacagaacatggggagaaaaatgttggtgttgttgtgtttgatagctgtggcgatatcgtctatgggtcaaaatcttcccccgagtcagttgaaggcagaccatcctttcgtttttttaattcgtgaagaagtcaaggttcctctcgtaggaaactatagccaaatttaacgaaaaatctttctttataaaaggaattcttttacaaaatttaaatttaaattagtaaa	252	atggggagaaaaatgttggtgttgttgtgtttgatagctgtggcgatatcgtctatgggtcaaaatcttcccccgagtcagttgaaggcagaccatcctttcgtttttttaattcgtgaagaagtcaaggttcctctcgtaggaaactatagccaaatttaa	162	93	0.369048	608.781	MGRKMLVLLCLIAVAISSMGQNLPPSQLKADHPFVFLIREEVKVPLVGNYSQI*	0.998807	Yes	Yes	Yes	54	-	-	Serpin (serine protease inhibitor)	0.0039	-	-	-	-	83	0	0	0	32	2.92	2.92	0	0	0	Gln->pyro-Glu@N-term	DPVVSDETIAFGD*	QNLPPSQLKADHPFVFLIREEVKVPLVGNYSQI*	QNLPPSQLKADHPFVFLIREEVKVPLVGNYSQI	3758.03
	U-LCTX-(24)-Cm33	12	TRINITY_DN13283_c0_g1_i1	KRYFLDFTFDIKINIMSKLLLLCLASVLFAQLSAVNAINYRPIYKEQDE*	aaaacgttattttcttgacttcacttttgacataaagattaacatcatgtcaaagttgttgctgctatgccttgcctcagtattgttcgcgcaactttcagcggtgaacgcaatcaattacagaccaatatacaaagaacaggatgaataatattaaacaagttcacacttccaaatgctgcgcaccagatcttgaaaaatattagtaaataaaattaagaagg	224	atgtcaaagttgttgctgctatgccttgcctcagtattgttcgcgcaactttcagcggtgaacgcaatcaattacagaccaatatacaaagaacaggatgaataa	105	83	0.370536	611.236	MSKLLLLCLASVLFAQLSAVNAINYRPIYKEQDE*	-	Yes	Yes	Yes	35	-	-	-	-	U-LCTX(24)-Dv132	4.01e-19	-	-	24	0	0	0	33	2.52	2.52	0	0	0	-	QNLPPSQLKADHPFVFLIREEVKVPLVGNYSQI*	INYRPIYKEQDE*	INYRPIYKEQDE	1566.76
	U-LCTX-(55)-Cm34	23	TRINITY_DN533_c0_g1_i3	MYRLVLVFSVIALLSLVGAAESVQKRSPIDDSIMASLVGSGV*	tatagactgtggcattagtattagttttttaagctaatataataatagatacaacatatctgtatgtaatttataaagcgttattttgtgttaaacaattttcttaaattacaggtttacactatgtataggttggttttggtattctcagtgatagcgctgctctcgctggtgggggccgcagaaagtgttcagaaaagatcaccaattgatgacagcatcatggcttctctagtgggtagcggagtgtagccatttgtagttgtatagtatgttaataaaattgtattaacacttttatatatttttttgcatttaaaaaaaaaaaaaa	331	atgtataggttggttttggtattctcagtgatagcgctgctctcgctggtgggggccgcagaaagtgttcagaaaagatcaccaattgatgacagcatcatggcttctctagtgggtagcggagtgtag	129	21100	63.7462	105156	MYRLVLVFSVIALLSLVGAAESVQKRSPIDDSIMASLVGSGV*	0.992164	Yes	Yes	Yes	43	-	-	Predicted membrane protein (DUF2108)	0.015	U-LCTX(55)-Dv124	2.32e-15	U-LCTX(24)-As22	1.41e-07	55	0	0	0	34	2	2	0	0	0	-	INYRPIYKEQDE*	AESVQKRSPIDDSIMASLVGSGV*	AESVQKRSPIDDSIMASLVGSGV	2345.18
	U-LCTX-(1)-Cm35	10	TRINITY_DN7715_c0_g1_i1	MSKLLIIFVAFTLLLAQFSVVESSRLLQKRQLDSLSGATFGR*	cgtaaattagctctcgttgtagtacacttttaattcttcgcacaaaaaccaacatgtctaaattgttgattatcttcgtggcctttacgcttctgcttgcgcagttctcagtggtggagtcttcaaggttgttacagaaaaggcaattagatagcctgagtggagcaacatttggtcgctagttgaacactagttgaagatatttaccgtgtttttattgaaaagtgcactacaatttcaaaaccttcatatgtaattcaaactgttttttattaataaaattgaacttaaaggtaaa	298	atgtctaaattgttgattatcttcgtggcctttacgcttctgcttgcgcagttctcagtggtggagtcttcaaggttgttacagaaaaggcaattagatagcctgagtggagcaacatttggtcgctag	129	452	1.51678	2502.08	MSKLLIIFVAFTLLLAQFSVVESSRLLQKRQLDSLSGATFGR*	0.988047	Yes	Yes	Yes	43	-	-	-	-	U-LCTX(1)-Dv8	8.89e-08	U-LCTX(1)-As4	3.94e-16	1	0	0	0	35	1.54	1.54	0	0	0	Gln->pyro-Glu@N-term, Amidated@C-terminus	SRLLQKRQLDSLSGATFGR*	QLDSLSGATFGR*	QLDSLSGATF	1036.49
	U-LCTX-(82)-Cm36	15	TRINITY_DN6986_c0_g1_i1	ETRTVSFSTVFIAAIFIMTKFLSLLLLVALIIAQASVDETTESDAFAD*	gagacaagaacagtttcattttcaactgttttcattgcagcgatcttcattatgaccaagttcttaagtttgttgctcctcgtcgcactcattattgcgcaagcgtcagtcgatgaaactacagaaagtgatgcctttgctgactagttcaaagtggcatacaggtataccaacgtgtgtttgtaagaatattacttcattaaatcagtcctaatgtttttatattattaaataaaaaaggcttctcataaaaaaaaa	258	atgaccaagttcttaagtttgttgctcctcgtcgcactcattattgcgcaagcgtcagtcgatgaaactacagaaagtgatgcctttgctgactag	96	8886	34.4419	56815.3	MTKFLSLLLLVALIIAQASVDETTESDAFAD*	-	Yes	Yes	Yes	32	-	-	-	-	-	-	-	-	82	0	0	0	36	1.27	1.27	0	0	0	Gln->pyro-Glu@N-term	SVDETTESDAFAD	QASVDETTESDAFAD*	QASVDETTESDAFAD	1567.63
